# Supplementary material for: Phenolic Profiles, Antihyperglycemic, Anti-Diabetic, and Antioxidant Properties of Egyptian Sonchus oleraceus Leaves Extract: An In Vivo Study
Source: Molecules. 2023 Sep 1;28(17):6389. doi: 10.3390/molecules28176389 (PMC10489745; doi:10.3390/molecules28176389)
Supplement: Supplementary file 1 [file molecules-28-06389-s001.zip]

Archive with 1 entries (1 files):
- molecules-2561956-supplementary.pdf
